# Supplementary material for: Negative regulation of the interferon response by an interferon-induced long non-coding RNA
Source: Nucleic Acids Res. 2014 Aug 13;42(16):10668–80. doi: 10.1093/nar/gku713 (PMC4176326; doi:10.1093/nar/gku713)
Supplement: SUPPLEMENTARY DATA [file supp_gku713_nar-01057-r-2014-File008.xlsx]

## Sheet: Sheet1
Table S1: Primers used in this study. The gene targeted by each primer set, the orientation of the primer relative to the gene, and the sequence of each primer is show.
When possible, the primers were designed to flank an exon-exon junction to ensure the detection of mature, spliced message (and the lack of detection of any contaminating genomic DNA)
For the lncRNAs validated in Fig. 1F, the chromosomal coordinates are shown as gene name.
Gene name	Orientation	Sequence of the primer (5' to 3')
β-actin	Forward	CATGTACGTTGCTATCCAGGC
	Reverse	CTCCTTAATGTCACGCACGAT
GAPDH	Forward	GAAGGTGAAGGTCGGAGTC
	Reverse	GAAGATGGTGATGGGATTTC
U99	Forward	CCTCCTTTTCTTGGCGGGGA
	Reverse	CGTTTGAGGATAGAACCAGC
ISG15	Forward	ACTCATCTTTGCCAGTACAGGAG
	Reverse	CAGCATCTTCACCGTCAGGTC
Mx1	Forward	CAGCACCTGATGGCCTATCA
	Reverse	TGGAGCATGAAGAACTGGATGA
CMPK2	Forward	CCAGGTTGTTGCCATCGAAG
	Reverse	CAAGAGGGTGGTGACTTTAAGAG
viperin	Forward	CAGCGTCAACTATCACTTCACT
	Reverse	AACTCTACTTTGCAGAACCTCAC
CXCL10	Forward	GTGGCATTCAAGGAGTACCTC
	Reverse	TGATGGCCTTCGATTCTGGATT
STAT2	Forward	CCAGCTTTACTCGCACAGC
	Reverse	AGCCTTGGAATCATCACTCCC
IFITM1	Forward	ACTCCGTGAAGTCTAGGGACA
	Reverse	AGAGCCGAATACCAGTAACAG
IFIT1	Forward	CTAAGCAAAACCCTGCAGAACGG
	Reverse	TTGCTCCAGACTATCCTTGACCT
IFIT3	Forward	ACAAAATCAACCGGGACCCCA
	Reverse	TTCAGCTGTGGAAGGATTTTCTCC
IFN-β	Forward	CAGCAGTTCCAGAAGGAGGA
	Reverse	AGCCAGGAGGTTCTCAACAA
mouse lncRNA-CMPK2-set1	Forward	CCCACTTCCTTTTGCTTGCC
	Reverse	GGGAATGGAGTGGACTGTCG
mouse lncRNA-CMPK2-set2	Forward	TGAACTGAGCGACAGTCCAC
	Reverse	GCTCTCCTGGAAATGAGCGA
HCV genome	Forward	GGGAGAGCCATAGTGGTCTGCGGAACC
	Reverse	GCACTCGCAAGCGCCCTATCAGGCAGTAC
lncRNA-CMPK2 (RT-qPCR)	Forward	CCACCCCCACGAAGAAATTATATATC
	Reverse	GTTAGAGGTGTCTGCTGCAATAATC
lncRNA-CMPK2 (fig.2A, B)	Forward	CCACCCCCACGAAGAAATTATATATC
	Reverse	GCTTTTCCTCCCTCTAGTGGA
lncRNA-CMPK2 (RACE gene specific primer)	Forward	TGCAGCAGACACCTCTAACC
Chr1:36457710-36479231	Forward	GCGAATCTTAACCTGGGGACC
	Reverse	CAACAGCAAGACAGGAGGTCA
Chr7:40577726-40586527	Forward	GCAAGGCCAGAGGCTAAATATGG
	Reverse	ACAAGTGTCACGCGTTTCATAA
chr10:38146668-38148038	Forward	CTCAGTTACCCACTCCTGCTTGGAA
	Reverse	GACCCCCGGTGACAATATCCT
Chr12:109490155-109491757	Forward	CAACTCTGCTATGAGGAAGCG
	Reverse	GTCTCGGGAACCGTCGTATC
Chr22:51021455-51022306	Forward	CTGAGCGTGGGCCTAGAAC
	Reverse	CGCGTTTAAATCAGGACGCC
