# Supplementary material for: Negative regulation of the interferon response by an interferon-induced long non-coding RNA
Source: Nucleic Acids Res. 2014 Aug 13;42(16):10668–80. doi: 10.1093/nar/gku713 (PMC4176326; doi:10.1093/nar/gku713)
Supplement: SUPPLEMENTARY DATA [file supp_gku713_nar-01057-r-2014-File009.xlsx]

## Sheet: 4-fold 3h
Table S2. List of annotated putative lncRNAs that show a reproducible, statistically significant (p-value<0.05) change of 4 fold or more in expression level compared to controls
This is the list of upregulated lncRNAs at 3 hour time point. Please see the other worksheets (tabs below) for the 24 and 9 hour time points.
As many lncRNAs show a very low level of expression, we did not filter the results that had a low read count, as long as the change between IFN+ and IFN- groups was reproducible.
lncRNA ID and locus (length of the region showing statistically significant changes in read density)	Chr	Start	End	Fold Difference (log 2)
ENSG00000272512.1 Chr1:931346-933431(2 kbp)	1	931346	933431	3.91241
ENSG00000224969.1 Chr1:947377-948573(1.1 kbp)	1	947377	948573	3.34427
ENSG00000272141.1 Chr1:1104737-1105723(987 bp)	1	1104737	1105723	2.22603
ENSG00000271746.1 Chr1:6453615-6454451(837 bp)	1	6453615	6454451	2.3246
ENSG00000230679.1 Chr1:8938894-8939953(1 kbp)	1	8938894	8939953	2.77829
ENSG00000226849.1 Chr1:11128528-11133154(4.6 kbp)	1	11128528	11133154	2.73819
ENSG00000223643.2 Chr1:17177752-17179624(1.8 kbp)	1	17177752	17179624	2.25497
ENSG00000269971.1 Chr1:28100369-28100552(184 bp)	1	28100369	28100552	2.49915
ENSG00000270031.1 Chr1:28146494-28146852(359 bp)	1	28146494	28146852	2.76694
ENSG00000264078.1 Chr1:32110295-32114972(4.6 kbp)	1	32110295	32114972	2.02342
ENSG00000271554.1 Chr1:36457710-36479231(21.5 kbp)	1	36457710	36479231	3.94924
ENSG00000237568.1 Chr1:89726265-89735437(9.1 kbp)	1	89726265	89735437	2.31182
ENSG00000234225.2 Chr1:146473490-146475177(1.6 kbp)	1	146473490	146475177	2.23919
ENSG00000268544.1 Chr1:149575345-149575767(423 bp)	1	149575345	149575767	3.2481
ENSG00000223525.1 Chr1:174866095-174867133(1 kbp)	1	174866095	174867133	3.33768
ENSG00000260938.1 Chr1:178449742-178450341(600 bp)	1	178449742	178450341	2.49299
ENSG00000260800.1 Chr1:202099159-202100553(1.3 kbp)	1	202099159	202100553	2.25762
ENSG00000225964.1 Chr2:6968645-6980595(11.9 kbp)	2	6968645	6980595	5.02438
ENSG00000232973.6 Chr2:38302791-38408997(106.2 kbp)	2	38302791	38408997	2.32823
ENSG00000270462.1 Chr2:75924709-75925122(414 bp)	2	75924709	75925122	2.07298
ENSG00000225765.1 Chr2:105028685-105030466(1.7 kbp)	2	105028685	105030466	3.07053
ENSG00000235949.1 Chr2:155552974-155554329(1.3 kbp)	2	155552974	155554329	2.02066
ENSG00000222043.2 Chr2:178129087-178130243(1.1 kbp)	2	178129087	178130243	2.70171
ENSG00000270659.1 Chr2:214017694-214018383(690 bp)	2	214017694	214018383	2.02884
ENSG00000230695.1 Chr2:216300976-216301715(740 bp)	2	216300976	216301715	2.14492
ENSG00000261379.1 Chr2:227668752-227669777(1 kbp)	2	227668752	227669777	2.21897
ENSG00000229915.1 Chr2:239335718-239336370(653 bp)	2	239335718	239336370	2.04911
ENSG00000272182.1 Chr3:58413982-58414542(561 bp)	3	58413982	58414542	2.55766
ENSG00000244265.1 Chr3:150479724-150480325(602 bp)	3	150479724	150480325	3.19403
ENSG00000270135.1 Chr3:169511283-169511754(472 bp)	3	169511283	169511754	3.063
ENSG00000269728.1 Chr3:179113877-179115965(2 kbp)	3	179113877	179115965	2.36465
ENSG00000232065.1 Chr3:196358369-196359458(1 kbp)	3	196358369	196359458	2.07947
ENSG00000248810.1 Chr4:142240604-142253772(13.1 kbp)	4	142240604	142253772	2.69916
ENSG00000270302.1 Chr4:153229435-153231135(1.7 kbp)	4	153229435	153231135	2.08087
ENSG00000251584.1 Chr4:175457791-175461935(4.1 kbp)	4	175457791	175461935	2.48495
ENSG00000249404.1 Chr5:23013157-23014636(1.4 kbp)	5	23013157	23014636	2.90391
ENSG00000215068.3 Chr5:43041677-43045492(3.8 kbp)	5	43041677	43045492	2.80094
ENSG00000250615.1 Chr5:76369706-76370345(640 bp)	5	76369706	76370345	2.31258
ENSG00000248559.1 Chr5:133735186-133737612(2.4 kbp)	5	133735186	133737612	2.65089
ENSG00000272463.1 Chr6:708592-711405(2.8 kbp)	6	708592	711405	3.14607
ENSG00000224846.1 Chr6:2989960-2999368(9.4 kbp)	6	2989960	2999368	2.40189
ENSG00000225102.1 Chr6:11990576-11992245(1.6 kbp)	6	11990576	11992245	2.07884
ENSG00000272236.1 Chr6:29719742-29719984(243 bp)	6	29719742	29719984	2.88985
ENSG00000224666.2 Chr6:36354608-36359771(5.1 kbp)	6	36354608	36359771	3.38177
ENSG00000270761.1 Chr6:47444979-47445308(330 bp)	6	47444979	47445308	2.0853
ENSG00000271367.1 Chr6:53214956-53215503(548 bp)	6	53214956	53215503	2.05414
ENSG00000232031.1 Chr6:82434439-82446070(11.6 kbp)	6	82434439	82446070	2.96044
ENSG00000272189.1 Chr6:136871799-136873692(1.8 kbp)	6	136871799	136873692	2.26899
ENSG00000225532.1 Chr6:171045261-171046865(1.6 kbp)	6	171045261	171046865	2.43341
ENSG00000233517.1 Chr7:29026644-29028515(1.8 kbp)	7	29026644	29028515	2.00023
ENSG00000260070.1 Chr7:36359384-36360088(705 bp)	7	36359384	36360088	2.59017
ENSG00000203446.2 Chr7:40577726-40586527(8.8 kbp)	7	40577726	40586527	3.21671
ENSG00000249595.1 Chr7:74856621-74857439(819 bp)	7	74856621	74857439	3.42038
ENSG00000231794.3 Chr7:134883153-134887108(3.9 kbp)	7	134883153	134887108	2.46778
ENSG00000254370.1 Chr8:28273041-28277572(4.5 kbp)	8	28273041	28277572	2.00469
ENSG00000272076.1 Chr8:52722670-52723241(572 bp)	8	52722670	52723241	2.03991
ENSG00000237807.3 Chr8:54427731-54436491(8.7 kbp)	8	54427731	54436491	2.3297
ENSG00000272010.1 Chr8:66504085-66504707(623 bp)	8	66504085	66504707	2.06118
ENSG00000270077.1 Chr8:98156398-98156951(554 bp)	8	98156398	98156951	2.19794
ENSG00000271882.1 Chr8:102220376-102220786(411 bp)	8	102220376	102220786	2.41585
ENSG00000253513.1 Chr8:126009227-126010440(1.2 kbp)	8	126009227	126010440	2.26409
ENSG00000254286.1 Chr8:127570120-127725660(155.5 kbp)	8	127570120	127725660	2.22342
ENSG00000253264.1 Chr8:128084939-128094466(9.5 kbp)	8	128084939	128094466	2.13359
ENSG00000181097.5 Chr8:144778324-144780583(2.2 kbp)	8	144778324	144780583	2.09473
ENSG00000235387.1 Chr9:35909480-35911683(2.2 kbp)	9	35909480	35911683	2.39853
ENSG00000226047.1 Chr9:109879740-109883986(4.2 kbp)	9	109879740	109883986	2.0958
ENSG00000236514.1 Chr10:38146668-38148038(1.3 kbp)	10	38146668	38148038	2.18992
ENSG00000231964.1 Chr10:45940018-45948569(8.5 kbp)	10	45940018	45948569	2.06146
ENSG00000235939.1 Chr10:50627323-50680949(53.6 kbp)	10	50627323	50680949	2.09278
ENSG00000269926.1 Chr10:74034673-74035738(1 kbp)	10	74034673	74035738	3.05928
ENSG00000271933.1 Chr10:85898176-85900338(2.1 kbp)	10	85898176	85900338	2.89204
ENSG00000203886.4 Chr10:104592478-104594273(1.7 kbp)	10	104592478	104594273	2.76423
ENSG00000231233.1 Chr10:106111349-106113333(1.9 kbp)	10	106111349	106113333	2.78345
ENSG00000233547.1 Chr10:114710405-114711634(1.2 kbp)	10	114710405	114711634	2.49807
ENSG00000255089.1 Chr11:321991-322426(436 bp)	11	321991	322426	2.35997
ENSG00000254739.1 Chr11:528907-529659(753 bp)	11	528907	529659	2.46328
ENSG00000205866.2 Chr11:1686827-1689086(2.2 kbp)	11	1686827	1689086	3.49941
ENSG00000255355.1 Chr11:59436785-59443514(6.7 kbp)	11	59436785	59443514	3.18915
ENSG00000256690.1 Chr11:62599706-62601515(1.8 kbp)	11	62599706	62601515	3.35766
ENSG00000260233.2 Chr11:65337131-65337744(614 bp)	11	65337131	65337744	2.00883
ENSG00000254721.1 Chr11:70052397-70053496(1.1 kbp)	11	70052397	70053496	3.20407
ENSG00000254691.1 Chr11:77561650-77562557(908 bp)	11	77561650	77562557	2.45992
ENSG00000236267.1 Chr11:116683920-116684719(800 bp)	11	116683920	116684719	2.06575
ENSG00000257829.1 Chr12:52700400-52702155(1.7 kbp)	12	52700400	52702155	2.91014
ENSG00000257167.2 Chr12:98906751-98910200(3.4 kbp)	12	98906751	98910200	2.5006
ENSG00000256262.1 Chr12:109490155-109491757(1.6 kbp)	12	109490155	109491757	2.14156
ENSG00000270005.1 Chr12:124420169-124420753(585 bp)	12	124420169	124420753	2.15988
ENSG00000269997.1 Chr12:124450624-124451176(553 bp)	12	124450624	124451176	2.85732
ENSG00000230058.1 Chr13:40918094-40924440(6.3 kbp)	13	40918094	40924440	2.03409
ENSG00000229521.2 Chr13:77654646-77655325(680 bp)	13	77654646	77655325	2.36053
ENSG00000258651.1 Chr14:39572344-39573016(673 bp)	14	39572344	39573016	2.70348
ENSG00000259687.1 Chr14:75761107-75763341(2.2 kbp)	14	75761107	75763341	2.27254
ENSG00000259694.1 Chr15:84839930-84841946(2 kbp)	15	84839930	84841946	2.04591
ENSG00000259551.1 Chr15:85043609-85045612(2 kbp)	15	85043609	85045612	2.0422
ENSG00000258551.1 Chr15:91951938-92148441(196.5 kbp)	15	91951938	92148441	3.21559
ENSG00000260293.1 Chr16:2526559-2527062(504 bp)	16	2526559	2527062	2.22121
ENSG00000261481.1 Chr16:8963108-8963889(782 bp)	16	8963108	8963889	2.20829
ENSG00000261685.2 Chr16:50679720-50683160(3.4 kbp)	16	50679720	50683160	2.18295
ENSG00000259827.1 Chr16:56716382-56721719(5.3 kbp)	16	56716382	56721719	3.06563
ENSG00000262514.1 Chr16:68233698-68234884(1.1 kbp)	16	68233698	68234884	2.97489
ENSG00000263301.1 Chr17:7342478-7346646(4.1 kbp)	17	7342478	7346646	2.75981
ENSG00000269947.1 Chr17:8181081-8181754(674 bp)	17	8181081	8181754	3.74766
ENSG00000239203.1 Chr17:16330788-16332033(1.2 kbp)	17	16330788	16332033	2.70482
ENSG00000266490.1 Chr17:29119390-29119851(462 bp)	17	29119390	29119851	3.27906
ENSG00000264083.1 Chr17:30757986-30759860(1.8 kbp)	17	30757986	30759860	2.00059
ENSG00000264558.1 Chr17:45759783-45760049(267 bp)	17	45759783	45760049	3.65439
ENSG00000266473.1 Chr17:65240953-65241922(970 bp)	17	65240953	65241922	2.39319
ENSG00000267194.1 Chr17:67547499-67550002(2.5 kbp)	17	67547499	67550002	2.11902
ENSG00000266036.1 Chr17:72743458-72745051(1.5 kbp)	17	72743458	72745051	2.18427
ENSG00000267078.1 Chr17:74565874-74567322(1.4 kbp)	17	74565874	74567322	2.29535
ENSG00000262223.2 Chr17:79349801-79359160(9.3 kbp)	17	79349801	79359160	2.05561
ENSG00000262831.1 Chr17:79801041-79801834(794 bp)	17	79801041	79801834	2.07066
ENSG00000260011.2 Chr17:80338986-80340566(1.5 kbp)	17	80338986	80340566	2.38017
ENSG00000264695.1 Chr18:22069339-22071044(1.7 kbp)	18	22069339	22071044	2.08158
ENSG00000266521.1 Chr18:29076608-29077158(551 bp)	18	29076608	29077158	2.05332
ENSG00000262477.1 Chr18:29992145-29993199(1 kbp)	18	29992145	29993199	2.23105
ENSG00000267980.1 Chr19:4363786-4364637(852 bp)	19	4363786	4364637	2.45757
ENSG00000267212.1 Chr19:12895353-12895915(563 bp)	19	12895353	12895915	2.19389
ENSG00000269720.1 Chr19:17502238-17503093(856 bp)	19	17502238	17503093	4.67337
ENSG00000269053.1 Chr19:17530114-17530583(470 bp)	19	17530114	17530583	2.48351
ENSG00000266976.1 Chr19:29097595-29106136(8.5 kbp)	19	29097595	29106136	3.06698
ENSG00000269303.1 Chr19:35489137-35491074(1.9 kbp)	19	35489137	35491074	2.36305
ENSG00000267672.1 Chr19:37582243-37583466(1.2 kbp)	19	37582243	37583466	3.26548
ENSG00000268047.1 Chr19:50356144-50358224(2 kbp)	19	50356144	50358224	2.08081
ENSG00000270792.1 Chr20:10653576-10975572(321.9 kbp)	20	10653576	10975572	2.14613
ENSG00000271784.1 Chr20:45318298-45318928(631 bp)	20	45318298	45318928	2.06144
ENSG00000241624.1 Chr20:62198794-62199958(1.1 kbp)	20	62198794	62199958	3.26498
ENSG00000270093.1 Chr21:18015848-18017384(1.5 kbp)	21	18015848	18017384	2.44278
ENSG00000234883.2 Chr21:26934221-26947480(13.2 kbp)	21	26934221	26947480	2.40648
ENSG00000261610.1 Chr21:33632115-33633896(1.7 kbp)	21	33632115	33633896	2.10691
ENSG00000224388.1 Chr21:42552024-42552553(530 bp)	21	42552024	42552553	2.14572
ENSG00000228318.1 Chr21:42813321-42814669(1.3 kbp)	21	42813321	42814669	2.80659
ENSG00000261202.1 Chr22:40439072-40440534(1.4 kbp)	22	40439072	40440534	2.29845
ENSG00000226179.1 ChrX:281725-282586(862 bp)	X	281725	282586	3.29174
ENSG00000259640.1 ChrX:83755033-83757461(2.4 kbp)	X	83755033	83757461	2.28671
ENSG00000225012.1 ChrX:88678737-88701982(23.2 kbp)	X	88678737	88701982	2.10414
ENSGR0000226179.1 ChrY:231725-232586(862 bp)	Y	231725	232586	3.29174
ENSG00000231535.1 ChrY:2870953-2970313(99.3 kbp)	Y	2870953	2970313	2.53499

## Sheet: 4-fold 9h
Table S2. List of annotated putative lncRNAs that show a reproducible, statistically significant change of 4 fold or more in expression level compared to controls
This is the list of upregulated lncRNAs at 9 hour time point. Please see the other worksheets (tabs below) for the 3 and 24 hour time points.
As many lncRNAs show a very low level of expression, we did not filter the results that had a low read count, as long as the change between IFN+ and IFN- groups was reproducible.
lncRNA ID and locus (length of the region showing statistically significant changes in read density)	Chr	Start	End	Fold Difference (log 2)
ENSG00000272141.1 Chr1:1104737-1105723(987 bp)	1	1104737	1105723	2.06856
ENSG00000271746.1 Chr1:6453615-6454451(837 bp)	1	6453615	6454451	2.30393
ENSG00000230679.1 Chr1:8938894-8939953(1 kbp)	1	8938894	8939953	3.17119
ENSG00000226849.1 Chr1:11128528-11133154(4.6 kbp)	1	11128528	11133154	2.46324
ENSG00000272432.1 Chr1:25574328-25574812(485 bp)	1	25574328	25574812	2.22935
ENSG00000271554.1 Chr1:36457710-36479231(21.5 kbp)	1	36457710	36479231	2.68203
ENSG00000226957.1 Chr1:46512490-46514040(1.5 kbp)	1	46512490	46514040	2.15281
ENSG00000272506.1 Chr1:65469153-65469770(618 bp)	1	65469153	65469770	2.04127
ENSG00000237568.1 Chr1:89726265-89735437(9.1 kbp)	1	89726265	89735437	2.20388
ENSG00000225446.1 Chr1:91317316-91319843(2.5 kbp)	1	91317316	91319843	2.19331
ENSG00000234225.2 Chr1:146473490-146475177(1.6 kbp)	1	146473490	146475177	2.54808
ENSG00000237253.1 Chr1:148598398-148599531(1.1 kbp)	1	148598398	148599531	2.29739
ENSG00000237343.1 Chr1:148760504-148761583(1 kbp)	1	148760504	148761583	2.29574
ENSG00000237976.1 Chr1:151319443-151320503(1 kbp)	1	151319443	151320503	2.0216
ENSG00000260938.1 Chr1:178449742-178450341(600 bp)	1	178449742	178450341	2.03044
ENSG00000231440.1 Chr1:240751822-240754048(2.2 kbp)	1	240751822	240754048	2.42921
ENSG00000225964.1 Chr2:6968645-6980595(11.9 kbp)	2	6968645	6980595	4.84759
ENSG00000234362.1 Chr2:42158739-42160863(2.1 kbp)	2	42158739	42160863	2.30045
ENSG00000234943.2 Chr2:54772505-54773814(1.3 kbp)	2	54772505	54773814	2.30993
ENSG00000226756.1 Chr2:64871746-64873832(2 kbp)	2	64871746	64873832	2.07716
ENSG00000272183.1 Chr2:74728844-74729492(649 bp)	2	74728844	74729492	2.06194
ENSG00000225765.1 Chr2:105028685-105030466(1.7 kbp)	2	105028685	105030466	3.36495
ENSG00000222043.2 Chr2:178129087-178130243(1.1 kbp)	2	178129087	178130243	2.28935
ENSG00000261379.1 Chr2:227668752-227669777(1 kbp)	2	227668752	227669777	4.02069
ENSG00000229915.1 Chr2:239335718-239336370(653 bp)	2	239335718	239336370	2.26964
ENSG00000272498.1 Chr3:16380815-16381378(564 bp)	3	16380815	16381378	3.25657
ENSG00000272477.1 Chr3:18450172-18451127(956 bp)	3	18450172	18451127	2.92102
ENSG00000272182.1 Chr3:58413982-58414542(561 bp)	3	58413982	58414542	2.31708
ENSG00000244265.1 Chr3:150479724-150480325(602 bp)	3	150479724	150480325	2.47932
ENSG00000271778.1 Chr3:158500336-158500913(578 bp)	3	158500336	158500913	2.27221
ENSG00000269889.1 Chr3:169487437-169489831(2.3 kbp)	3	169487437	169489831	2.13702
ENSG00000270109.1 Chr4:57330324-57330745(422 bp)	4	57330324	57330745	3.4298
ENSG00000270302.1 Chr4:153229435-153231135(1.7 kbp)	4	153229435	153231135	2.17653
ENSG00000272354.1 Chr5:64316441-64316816(376 bp)	5	64316441	64316816	2.05603
ENSG00000236447.2 Chr5:81287814-81288300(487 bp)	5	81287814	81288300	3.27967
ENSG00000250909.1 Chr5:175774944-175780587(5.6 kbp)	5	175774944	175780587	2.06283
ENSG00000272463.1 Chr6:708592-711405(2.8 kbp)	6	708592	711405	2.30016
ENSG00000224846.1 Chr6:2989960-2999368(9.4 kbp)	6	2989960	2999368	2.17778
ENSG00000261839.1 Chr6:28104627-28107456(2.8 kbp)	6	28104627	28107456	2.18301
ENSG00000234006.1 Chr6:31510081-31510915(835 bp)	6	31510081	31510915	3.1883
ENSG00000272189.1 Chr6:136871799-136873692(1.8 kbp)	6	136871799	136873692	2.30311
ENSG00000225532.1 Chr6:171045261-171046865(1.6 kbp)	6	171045261	171046865	2.33861
ENSG00000244239.1 Chr7:8301863-8302451(589 bp)	7	8301863	8302451	3.02353
ENSG00000260070.1 Chr7:36359384-36360088(705 bp)	7	36359384	36360088	3.05756
ENSG00000203446.2 Chr7:40577726-40586527(8.8 kbp)	7	40577726	40586527	2.69267
ENSG00000234183.1 Chr7:44888015-44889167(1.1 kbp)	7	44888015	44889167	2.08713
ENSG00000249595.1 Chr7:74856621-74857439(819 bp)	7	74856621	74857439	2.26612
ENSG00000227053.1 Chr7:100657601-100660889(3.2 kbp)	7	100657601	100660889	2.009
ENSG00000271948.1 Chr8:17082473-17082978(506 bp)	8	17082473	17082978	3.05412
ENSG00000272010.1 Chr8:66504085-66504707(623 bp)	8	66504085	66504707	2.03894
ENSG00000272155.1 Chr8:66626569-66627013(445 bp)	8	66626569	66627013	2.63107
ENSG00000270077.1 Chr8:98156398-98156951(554 bp)	8	98156398	98156951	2.28361
ENSG00000266289.1 Chr8:104395306-104396082(777 bp)	8	104395306	104396082	2.07279
ENSG00000253513.1 Chr8:126009227-126010440(1.2 kbp)	8	126009227	126010440	2.45038
ENSG00000231212.1 Chr9:46661242-46662837(1.5 kbp)	9	46661242	46662837	2.00258
ENSG00000261447.1 Chr9:72287665-72288629(965 bp)	9	72287665	72288629	2.06606
ENSG00000236514.1 Chr10:38146668-38148038(1.3 kbp)	10	38146668	38148038	3.00958
ENSG00000233547.1 Chr10:114710405-114711634(1.2 kbp)	10	114710405	114711634	2.30087
ENSG00000254739.1 Chr11:528907-529659(753 bp)	11	528907	529659	2.45801
ENSG00000205866.2 Chr11:1686827-1689086(2.2 kbp)	11	1686827	1689086	2.86007
ENSG00000255276.1 Chr11:4158346-4159487(1.1 kbp)	11	4158346	4159487	3.90565
ENSG00000256690.1 Chr11:62599706-62601515(1.8 kbp)	11	62599706	62601515	4.16824
ENSG00000227726.1 Chr11:70323382-70323697(316 bp)	11	70323382	70323697	2.50105
ENSG00000254691.1 Chr11:77561650-77562557(908 bp)	11	77561650	77562557	2.04025
ENSG00000260209.1 Chr11:125742926-125744423(1.4 kbp)	11	125742926	125744423	2.13198
ENSG00000255740.2 Chr12:16939696-16940779(1 kbp)	12	16939696	16940779	3.63213
ENSG00000257829.1 Chr12:52700400-52702155(1.7 kbp)	12	52700400	52702155	3.14129
ENSG00000258260.1 Chr12:56661577-56663888(2.3 kbp)	12	56661577	56663888	2.03607
ENSG00000256204.1 Chr12:131462107-131463313(1.2 kbp)	12	131462107	131463313	2.1058
ENSG00000258651.1 Chr14:39572344-39573016(673 bp)	14	39572344	39573016	2.04874
ENSG00000257900.2 Chr14:45846471-45858489(12 kbp)	14	45846471	45858489	2.48279
ENSG00000258857.1 Chr14:50863731-50865063(1.3 kbp)	14	50863731	50865063	2.63231
ENSG00000246863.2 Chr15:40213243-40218081(4.8 kbp)	15	40213243	40218081	2.28003
ENSG00000259442.1 Chr15:83412975-83419041(6 kbp)	15	83412975	83419041	2.5065
ENSG00000259694.1 Chr15:84839930-84841946(2 kbp)	15	84839930	84841946	2.556
ENSG00000259551.1 Chr15:85043609-85045612(2 kbp)	15	85043609	85045612	2.24479
ENSG00000254414.1 Chr15:85175129-85177218(2 kbp)	15	85175129	85177218	2.02928
ENSG00000261532.1 Chr16:2261998-2262864(867 bp)	16	2261998	2262864	2.62418
ENSG00000257769.1 Chr16:15702331-15704420(2 kbp)	16	15702331	15704420	2.27062
ENSG00000270118.1 Chr16:28465462-28465832(371 bp)	16	28465462	28465832	2.3107
ENSG00000262756.1 Chr16:29793246-29794294(1 kbp)	16	29793246	29794294	2.06739
ENSG00000261238.1 Chr16:51183150-51183730(581 bp)	16	51183150	51183730	2.02429
ENSG00000262514.1 Chr16:68233698-68234884(1.1 kbp)	16	68233698	68234884	3.55492
ENSG00000263301.1 Chr17:7342478-7346646(4.1 kbp)	17	7342478	7346646	2.04154
ENSG00000269947.1 Chr17:8181081-8181754(674 bp)	17	8181081	8181754	3.9203
ENSG00000261433.1 Chr17:10561859-10562399(541 bp)	17	10561859	10562399	2.31934
ENSG00000262786.1 Chr17:14198829-14200917(2 kbp)	17	14198829	14200917	2.07696
ENSG00000239203.1 Chr17:16330788-16332033(1.2 kbp)	17	16330788	16332033	2.30396
ENSG00000270091.1 Chr17:19799903-19800600(698 bp)	17	19799903	19800600	2.14975
ENSG00000259928.1 Chr17:28891075-28892594(1.5 kbp)	17	28891075	28892594	3.801
ENSG00000266490.1 Chr17:29119390-29119851(462 bp)	17	29119390	29119851	2.46277
ENSG00000263874.1 Chr17:37081421-37084310(2.8 kbp)	17	37081421	37084310	2.15925
ENSG00000264558.1 Chr17:45759783-45760049(267 bp)	17	45759783	45760049	2.13912
ENSG00000266644.1 Chr17:62895884-62896834(951 bp)	17	62895884	62896834	2.76518
ENSG00000266473.1 Chr17:65240953-65241922(970 bp)	17	65240953	65241922	2.02312
ENSG00000266036.1 Chr17:72743458-72745051(1.5 kbp)	17	72743458	72745051	2.1563
ENSG00000260369.2 Chr17:78427535-78428529(995 bp)	17	78427535	78428529	2.24193
ENSG00000264812.1 Chr17:80358579-80359258(680 bp)	17	80358579	80359258	2.04015
ENSG00000266521.1 Chr18:29076608-29077158(551 bp)	18	29076608	29077158	2.0342
ENSG00000248015.2 Chr19:1392169-1396466(4.2 kbp)	19	1392169	1396466	2.12993
ENSG00000267980.1 Chr19:4363786-4364637(852 bp)	19	4363786	4364637	3.27262
ENSG00000267212.1 Chr19:12895353-12895915(563 bp)	19	12895353	12895915	2.46173
ENSG00000267633.1 Chr19:13882932-13884932(2 kbp)	19	13882932	13884932	2.41602
ENSG00000269720.1 Chr19:17502238-17503093(856 bp)	19	17502238	17503093	3.79422
ENSG00000269053.1 Chr19:17530114-17530583(470 bp)	19	17530114	17530583	2.46823
ENSG00000268751.1 Chr19:35067638-35068606(969 bp)	19	35067638	35068606	3.48238
ENSG00000267672.1 Chr19:37582243-37583466(1.2 kbp)	19	37582243	37583466	3.32954
ENSG00000269652.1 Chr19:41727331-41727956(626 bp)	19	41727331	41727956	2.04381
ENSG00000267192.1 Chr19:56898781-56899793(1 kbp)	19	56898781	56899793	2.07553
ENSG00000233376.1 Chr20:43018264-43020177(1.9 kbp)	20	43018264	43020177	2.55017
ENSG00000237907.1 Chr20:43077417-43078732(1.3 kbp)	20	43077417	43078732	2.12576
ENSG00000241624.1 Chr20:62198794-62199958(1.1 kbp)	20	62198794	62199958	2.22433
ENSG00000261610.1 Chr21:33632115-33633896(1.7 kbp)	21	33632115	33633896	2.19853
ENSG00000236611.1 Chr22:23668803-23670680(1.8 kbp)	22	23668803	23670680	2.22202
ENSG00000227484.1 Chr22:50753060-50754437(1.3 kbp)	22	50753060	50754437	2.12371
ENSG00000226179.1 ChrX:281725-282586(862 bp)	X	281725	282586	3.18092
ENSGR0000226179.1 ChrY:231725-232586(862 bp)	Y	231725	232586	3.18092

## Sheet: 4-fold 24h
Table S2. List of annotated putative lncRNAs that show a reproducible, statistically significant change of 4 fold or more in expression level compared to controls
This is the list of upregulated lncRNAs at 24 hour time point. Please see the other worksheets (tabs below) for the 3 and 9 hour time points.
As many lncRNAs show a very low level of expression, we did not filter the results that had a low read count, as long as the change between IFN+ and IFN- groups was reproducible.
lncRNA ID and locus (length of the region showing statistically significant changes in read density)	Chr	Start	End	Fold Difference (log 2)
ENSG00000243485.2 Chr1:29554-31109(1.5 kbp)	1	29554	31109	2.03324
ENSG00000223643.2 Chr1:17177752-17179624(1.8 kbp)	1	17177752	17179624	2.33897
ENSG00000236528.1 Chr1:26186104-26189911(3.8 kbp)	1	26186104	26189911	2.0678
ENSG00000271554.1 Chr1:36457710-36479231(21.5 kbp)	1	36457710	36479231	3.94495
ENSG00000261798.1 Chr1:40254648-40255843(1.1 kbp)	1	40254648	40255843	2.48975
ENSG00000237568.1 Chr1:89726265-89735437(9.1 kbp)	1	89726265	89735437	2.34562
ENSG00000225964.1 Chr2:6968645-6980595(11.9 kbp)	2	6968645	6980595	6.62654
ENSG00000272048.1 Chr2:25450724-25451090(367 bp)	2	25450724	25451090	2.47486
ENSG00000234943.2 Chr2:54772505-54773814(1.3 kbp)	2	54772505	54773814	2.14987
ENSG00000272183.1 Chr2:74728844-74729492(649 bp)	2	74728844	74729492	2.25175
ENSG00000225765.1 Chr2:105028685-105030466(1.7 kbp)	2	105028685	105030466	2.52353
ENSG00000230065.1 Chr2:133418099-133424563(6.4 kbp)	2	133418099	133424563	2.61135
ENSG00000222043.2 Chr2:178129087-178130243(1.1 kbp)	2	178129087	178130243	3.18429
ENSG00000270659.1 Chr2:214017694-214018383(690 bp)	2	214017694	214018383	2.35244
ENSG00000230838.1 Chr2:216582766-216584147(1.3 kbp)	2	216582766	216584147	2.49406
ENSG00000261379.1 Chr2:227668752-227669777(1 kbp)	2	227668752	227669777	3.82763
ENSG00000249786.2 Chr3:15477678-15485576(7.8 kbp)	3	15477678	15485576	2.06333
ENSG00000272258.1 Chr3:37220579-37220861(283 bp)	3	37220579	37220861	2.0487
ENSG00000271916.1 Chr3:53831791-53832046(256 bp)	3	53831791	53832046	2.29867
ENSG00000244265.1 Chr3:150479724-150480325(602 bp)	3	150479724	150480325	2.67846
ENSG00000269728.1 Chr3:179113877-179115965(2 kbp)	3	179113877	179115965	2.64566
ENSG00000270109.1 Chr4:57330324-57330745(422 bp)	4	57330324	57330745	2.31451
ENSG00000249404.1 Chr5:23013157-23014636(1.4 kbp)	5	23013157	23014636	2.49476
ENSG00000215068.3 Chr5:43041677-43045492(3.8 kbp)	5	43041677	43045492	2.08284
ENSG00000269961.1 Chr5:65220457-65220963(507 bp)	5	65220457	65220963	2.87653
ENSG00000250615.1 Chr5:76369706-76370345(640 bp)	5	76369706	76370345	2.51382
ENSG00000236447.2 Chr5:81287814-81288300(487 bp)	5	81287814	81288300	2.47072
ENSG00000251456.1 Chr5:124070311-124070868(558 bp)	5	124070311	124070868	2.1493
ENSG00000248559.1 Chr5:133735186-133737612(2.4 kbp)	5	133735186	133737612	2.21021
ENSG00000250909.1 Chr5:175774944-175780587(5.6 kbp)	5	175774944	175780587	2.17915
ENSG00000224846.1 Chr6:2989960-2999368(9.4 kbp)	6	2989960	2999368	2.35569
ENSG00000227214.2 Chr6:28953980-28955261(1.2 kbp)	6	28953980	28955261	2.4106
ENSG00000272236.1 Chr6:29719742-29719984(243 bp)	6	29719742	29719984	2.41474
ENSG00000272217.1 Chr6:33213852-33214633(782 bp)	6	33213852	33214633	2.28284
ENSG00000228614.1 Chr6:53655673-53659072(3.4 kbp)	6	53655673	53659072	2.04905
ENSG00000225532.1 Chr6:171045261-171046865(1.6 kbp)	6	171045261	171046865	2.50396
ENSG00000230435.1 Chr7:11446582-11453705(7.1 kbp)	7	11446582	11453705	2.32182
ENSG00000233517.1 Chr7:29026644-29028515(1.8 kbp)	7	29026644	29028515	2.05501
ENSG00000203446.2 Chr7:40577726-40586527(8.8 kbp)	7	40577726	40586527	3.02005
ENSG00000240790.1 Chr7:127284739-127292066(7.3 kbp)	7	127284739	127292066	2.1135
ENSG00000270810.1 Chr7:128327342-128327926(585 bp)	7	128327342	128327926	3.04151
ENSG00000270953.1 Chr7:130147501-130148123(623 bp)	7	130147501	130148123	2.28468
ENSG00000271948.1 Chr8:17082473-17082978(506 bp)	8	17082473	17082978	2.87745
ENSG00000270077.1 Chr8:98156398-98156951(554 bp)	8	98156398	98156951	2.1821
ENSG00000271882.1 Chr8:102220376-102220786(411 bp)	8	102220376	102220786	2.26298
ENSG00000254372.1 Chr8:136468108-136469195(1 kbp)	8	136468108	136469195	2.67024
ENSG00000235387.1 Chr9:35909480-35911683(2.2 kbp)	9	35909480	35911683	2.41941
ENSG00000231587.1 Chr9:134365873-134365958(86 bp)	9	134365873	134365958	3.33217
ENSG00000259812.1 Chr10:6628186-6628882(697 bp)	10	6628186	6628882	3.46134
ENSG00000272516.1 Chr10:22621333-22621916(584 bp)	10	22621333	22621916	2.67526
ENSG00000260151.1 Chr10:27632365-27633846(1.4 kbp)	10	27632365	27633846	2.01008
ENSG00000236514.1 Chr10:38146668-38148038(1.3 kbp)	10	38146668	38148038	2.82478
ENSG00000231964.1 Chr10:45940018-45948569(8.5 kbp)	10	45940018	45948569	2.2116
ENSG00000248682.1 Chr10:49718568-49719632(1 kbp)	10	49718568	49719632	2.42135
ENSG00000231233.1 Chr10:106111349-106113333(1.9 kbp)	10	106111349	106113333	2.92085
ENSG00000254739.1 Chr11:528907-529659(753 bp)	11	528907	529659	2.17721
ENSG00000205866.2 Chr11:1686827-1689086(2.2 kbp)	11	1686827	1689086	2.37655
ENSG00000226416.1 Chr11:2004467-2011150(6.6 kbp)	11	2004467	2011150	2.1368
ENSG00000255355.1 Chr11:59436785-59443514(6.7 kbp)	11	59436785	59443514	2.12545
ENSG00000256944.1 Chr11:60680638-60681524(887 bp)	11	60680638	60681524	2.44905
ENSG00000256690.1 Chr11:62599706-62601515(1.8 kbp)	11	62599706	62601515	2.33101
ENSG00000260877.1 Chr11:69186231-69187279(1 kbp)	11	69186231	69187279	2.46637
ENSG00000227726.1 Chr11:70323382-70323697(316 bp)	11	70323382	70323697	2.74001
ENSG00000257660.1 Chr12:49182930-49184318(1.3 kbp)	12	49182930	49184318	2.3432
ENSG00000258232.2 Chr12:49658939-49667089(8.1 kbp)	12	49658939	49667089	4.64351
ENSG00000255629.1 Chr12:64540168-64541637(1.4 kbp)	12	64540168	64541637	2.00701
ENSG00000256262.1 Chr12:109490155-109491757(1.6 kbp)	12	109490155	109491757	3.02552
ENSG00000271579.1 Chr12:115737393-115738513(1.1 kbp)	12	115737393	115738513	2.47541
ENSG00000228886.1 Chr13:45924458-45925485(1 kbp)	13	45924458	45925485	2.08498
ENSG00000225203.2 Chr13:75949647-75951430(1.7 kbp)	13	75949647	75951430	2.32899
ENSG00000261057.1 Chr13:103241722-103242163(442 bp)	13	103241722	103242163	2.47551
ENSG00000258651.1 Chr14:39572344-39573016(673 bp)	14	39572344	39573016	3.4681
ENSG00000258813.1 Chr14:73525139-73526123(985 bp)	14	73525139	73526123	2.46104
ENSG00000259687.1 Chr14:75761107-75763341(2.2 kbp)	14	75761107	75763341	2.0745
ENSG00000225163.3 Chr14:97409916-97411731(1.8 kbp)	14	97409916	97411731	2.05649
ENSG00000260988.1 Chr15:78433585-78435515(1.9 kbp)	15	78433585	78435515	3.22408
ENSG00000259442.1 Chr15:83412975-83419041(6 kbp)	15	83412975	83419041	2.70698
ENSG00000268836.1 Chr16:235747-236293(547 bp)	16	235747	236293	2.88107
ENSG00000259876.1 Chr16:12650210-12651551(1.3 kbp)	16	12650210	12651551	2.16409
ENSG00000257769.1 Chr16:15702331-15704420(2 kbp)	16	15702331	15704420	2.58617
ENSG00000259827.1 Chr16:56716382-56721719(5.3 kbp)	16	56716382	56721719	2.2272
ENSG00000262514.1 Chr16:68233698-68234884(1.1 kbp)	16	68233698	68234884	3.17894
ENSG00000262588.1 Chr16:71570489-71571821(1.3 kbp)	16	71570489	71571821	2.49723
ENSG00000270020.1 Chr16:86553989-86557503(3.5 kbp)	16	86553989	86557503	2.36617
ENSG00000263338.1 Chr17:3481249-3482147(899 bp)	17	3481249	3482147	2.18871
ENSG00000269947.1 Chr17:8181081-8181754(674 bp)	17	8181081	8181754	3.19863
ENSG00000264023.1 Chr17:21360746-21362301(1.5 kbp)	17	21360746	21362301	2.02126
ENSG00000266490.1 Chr17:29119390-29119851(462 bp)	17	29119390	29119851	3.21464
ENSG00000264456.1 Chr17:29298670-29300330(1.6 kbp)	17	29298670	29300330	2.30373
ENSG00000266385.1 Chr17:30738236-30739439(1.2 kbp)	17	30738236	30739439	2.85292
ENSG00000264083.1 Chr17:30757986-30759860(1.8 kbp)	17	30757986	30759860	3.86354
ENSG00000267405.1 Chr17:42872115-42875151(3 kbp)	17	42872115	42875151	2.356
ENSG00000266644.1 Chr17:62895884-62896834(951 bp)	17	62895884	62896834	2.30049
ENSG00000267078.1 Chr17:74565874-74567322(1.4 kbp)	17	74565874	74567322	2.00421
ENSG00000260369.2 Chr17:78427535-78428529(995 bp)	17	78427535	78428529	2.73692
ENSG00000266521.1 Chr18:29076608-29077158(551 bp)	18	29076608	29077158	2.87998
ENSG00000265778.1 Chr18:74203608-74205487(1.8 kbp)	18	74203608	74205487	2.03727
ENSG00000267588.2 Chr19:71161-72719(1.5 kbp)	19	71161	72719	2.17067
ENSG00000248015.2 Chr19:1392169-1396466(4.2 kbp)	19	1392169	1396466	3.14615
ENSG00000267231.1 Chr19:3558013-3558484(472 bp)	19	3558013	3558484	2.47024
ENSG00000266912.1 Chr19:9455460-9456574(1.1 kbp)	19	9455460	9456574	2.1698
ENSG00000267512.1 Chr19:13250431-13251961(1.5 kbp)	19	13250431	13251961	2.26854
ENSG00000269720.1 Chr19:17502238-17503093(856 bp)	19	17502238	17503093	3.66846
ENSG00000266976.1 Chr19:29097595-29106136(8.5 kbp)	19	29097595	29106136	3.53713
ENSG00000267874.1 Chr19:35527238-35527964(727 bp)	19	35527238	35527964	2.88061
ENSG00000267672.1 Chr19:37582243-37583466(1.2 kbp)	19	37582243	37583466	2.70944
ENSG00000270164.1 Chr19:42041545-42043266(1.7 kbp)	19	42041545	42043266	2.03454
ENSG00000269392.1 Chr19:50869137-50872588(3.4 kbp)	19	50869137	50872588	3.1075
ENSG00000233376.1 Chr20:43018264-43020177(1.9 kbp)	20	43018264	43020177	2.5445
ENSG00000226332.2 Chr20:60880488-60881381(894 bp)	20	60880488	60881381	2.231
ENSG00000241624.1 Chr20:62198794-62199958(1.1 kbp)	20	62198794	62199958	3.12085
ENSG00000270093.1 Chr21:18015848-18017384(1.5 kbp)	21	18015848	18017384	2.40536
ENSG00000236611.1 Chr22:23668803-23670680(1.8 kbp)	22	23668803	23670680	2.0597
ENSG00000227484.1 Chr22:50753060-50754437(1.3 kbp)	22	50753060	50754437	2.49567
ENSG00000205559.3 Chr22:51021455-51022306(852 bp)	22	51021455	51022306	2.15768
ENSG00000226179.1 ChrX:281725-282586(862 bp)	X	281725	282586	2.6619
ENSG00000232412.1 ChrX:123093083-123095191(2.1 kbp)	X	123093083	123095191	2.07651
ENSG00000231830.1 ChrX:153562310-153563387(1 kbp)	X	153562310	153563387	2.47512
ENSGR0000226179.1 ChrY:231725-232586(862 bp)	Y	231725	232586	2.6619
